# Supplementary material for: C-reactive protein-triglyceride-glucose index (CTI) as a predictor of chronic liver disease in adults with macrocytic anemia
Source: Sci Rep. 2026 May 9;16:21263. doi: 10.1038/s41598-026-52488-6 (PMC13347043; doi:10.1038/s41598-026-52488-6)
Supplement: Supplementary file 1 — Supplementary Material 1 [file 41598_2026_52488_MOESM1_ESM.xlsx]

## Sheet: Sheet1
Table S1 Proportional hazards assumption
	chisq	df	p
CTI	1.0524	1	0.305
Age	0.0143	1	0.905
Gender	0.652	1	0.419
Marry	2.1781	1	0.14
Education	5.693	1	0.017
Smoking	0.0665	1	0.797
Drinking	0.0216	1	0.883
Sleep night	2.2458	1	0.134
SES	4.5772	2	0.101
GLOBAL	16.0926	10	0.097
CTI, C-Reactive Protein-Triglyceride-Glucose Index; SES, socioeconomic status; df, degrees of freedom
